# Supplementary material for: Pseudolaric Acid B Targets CD147 to Selectively Kill Acute Myeloid Leukemia Cells
Source: Int J Mol Sci. 2024 Jun 13;25(12):6517. doi: 10.3390/ijms25126517 (PMC11203802; doi:10.3390/ijms25126517)
Supplement: Supplementary file 1 [file ijms-25-06517-s001.zip]

Archive with 1 entries (1 files):
- ijms-3022037-supplementary.pdf
